# Supplementary material for: Carboxypeptidase E-∆N Promotes Proliferation and Invasion of Pancreatic Cancer Cells via Upregulation of CXCR2 Gene Expression
Source: Int J Mol Sci. 2019 Nov 15;20(22):5725. doi: 10.3390/ijms20225725 (PMC6888591; doi:10.3390/ijms20225725)
Supplement: Supplementary file 1 [file ijms-20-05725-s001.zip]

Archive with 2 entries (2 files):
- Suppl IJMS 11-03-19.pptx
- IJMS Suppl material Final 10-09-19.docx
